# Supplementary material for: Shifting regional development scenarios amplify legacy phosphorus threats to water quality
Source: Environ Sci Ecotechnol. 2025 May 9;26:100569. doi: 10.1016/j.ese.2025.100569 (PMC12141645; doi:10.1016/j.ese.2025.100569)
Supplement: Multimedia component 2 [file mmc2.xlsx]

## Sheet: Annual NAPI
Annual NAPI (kg/km2/yr)	UN-1	NMR	GR	UN-2	NAR	YLR	LSR-2	MN	LSR-1	WYR	TWR	CR	HUR	LM	TER	WKR	SRY	SRT	LN	HLR	LLR	SRH	LR	MYR	UM	YMR	UR	HFR
1981	71.4345	75.977	72.3453	74.2969	121.403	121.57	178.443	168.919	179.298	217.389	73.798	128.138	191.627	114.119	226.052	134.791	180.67	201.796	177.383	400.072	268.85	204.43	283.854	178.528	98.8995	439.578	280.166	255.345
1982	73.4164	78.7463	74.9802	76.6089	124.933	125.833	187.409	174.649	188.375	225.465	76.4533	131.998	208.355	117.838	231.262	139.92	189.868	212.174	183.607	416.252	287.402	214.362	305.125	186.943	102.248	484.426	294.229	268.576
1983	75.8491	81.3959	77.5989	79.1241	127.773	128.963	193.142	179.167	194.124	230.165	79.4004	135.478	219.903	121.169	237.054	145.212	195.654	218.519	187.068	414.83	301.303	219.873	316.089	198.112	105.022	504.331	306.244	279.112
1984	79.2509	84.0695	80.2175	82.2571	132.403	132.368	198.411	184.505	199.424	235.581	81.6222	139.111	221.899	123.505	242.898	149.208	201.008	224.516	193.114	431.313	305.246	226.397	324.448	201.957	107.263	506.512	321.484	291.627
1985	81.304	86.6665	82.925	84.4515	132.768	134.07	205.978	186.893	207.043	235.247	85.3191	142.242	241.117	125.337	249.058	158.725	208.699	232.849	197.928	445.279	320.398	232.919	333.479	221.304	108.458	515.394	333.502	305.349
1986	82.2745	89.7948	85.7478	86.2714	137.286	140.378	212.467	194.755	213.745	249.63	87.11	146.908	234.885	124.433	255.336	154.978	215.617	240.862	205.149	459.539	333.118	242.474	351.112	226.263	108.497	544.097	351.292	321.859
1987	84.6275	92.955	88.7342	88.9951	141.663	145.42	225.588	201.711	227.16	260.272	90.3909	151.249	264.799	130.778	259.739	169.262	229.28	256.166	213.959	487.364	362.747	256.741	380.133	237.199	113.6	599.828	367.538	338.406
1988	97.3769	97.1539	91.9084	98.9257	172.974	159.842	240.864	227.08	242.12	306.654	99.3137	158.708	316.713	141.738	267.829	191.208	243.974	272.054	228.392	484.536	372.833	268.663	381.711	261.684	121.84	588.285	384.026	352.553
1989	95.2698	100.109	95.229	98.655	163.183	159.381	252.721	224.087	254.684	296.257	100.83	161.476	349.314	154.217	279.811	202.858	257.148	286.705	235.343	523.78	405.77	280.505	403.613	292.06	131.233	616.58	403.636	368.701
1990	99.0295	104.551	98.6958	102.993	179.355	173.497	249.071	243.172	250.835	333.968	100.93	168.623	297.231	158.499	277.917	202.843	253.135	282.375	239.014	494.234	386.786	282.478	409.773	261.983	136.299	630.605	419.826	386.962
1991	101.63	106.975	101.971	105.321	171.058	167.812	259.405	236.073	261.719	308.245	105.582	170.114	338.589	171.395	286.746	207.961	264.64	295.183	243.597	531.594	412.444	291.908	429.234	284.846	146.252	646.885	441.917	407.416
1992	106.311	109.938	105.267	109.138	172.195	167.681	267.318	237.202	269.658	300.987	105.814	173.004	338.674	164.805	293.669	217.959	272.668	304.052	248.171	547.329	435.148	300.691	449.24	306.059	140.962	675.834	464.846	428.005
1993	106.254	112.807	108.55	109.885	164.967	166.694	273.409	234.111	275.945	286.84	112.763	175.667	360.081	154.22	300.459	247.161	279.215	310.395	245.504	536.701	461.466	304.532	474.064	327.564	132.259	738.282	484.873	447.692
1994	109.274	116.274	111.969	113.103	168.636	170.804	285.376	239.759	288.148	291.639	115.102	180.027	385.857	162.582	303.861	249.969	291.568	324.029	248.47	536.519	507.376	314.446	501.246	376.842	137.939	789.827	510.554	472.54
1995	116.905	121.103	115.709	120.108	193.773	186.49	320.091	264.658	323.084	344.062	114.595	188.253	494.84	178.232	322.576	253.19	326.77	364.496	273.908	579.414	571.859	348.101	552.046	423.597	149.397	903.816	536.245	492.223
1996	119.572	124.161	119.226	122.831	189.839	185.308	344.919	262.639	348.656	328.301	120.46	191.303	487.168	189.387	317.671	270.272	353.022	394.238	279.692	643.57	685.983	382.324	674.923	439.441	158.184	1222.7	560.876	518.266
1997	122.333	128.334	122.785	126.271	200.678	195.72	349.155	276.764	352.971	355.848	122.951	197.851	521.978	190.885	330.937	282.443	357.434	398.899	284.238	606.264	670.421	384.081	673.178	445.584	159.96	1196.97	600.892	564.534
1998	125.624	131.058	126.349	128.887	192.075	190.343	335.09	268.835	338.132	323.204	121.43	199.053	435.95	170.139	343.678	265.822	341.939	382.253	283.641	638.39	626.234	378.492	663.945	365.403	146.65	1164.56	592.722	561.061
1999	129.484	133.582	129.525	132.108	188.337	186.683	364.618	264.933	367.954	303.579	120.822	200.83	499.307	182.028	347.793	256.918	372.109	417.362	293.678	715.11	720.117	411.487	765.05	393.563	156.095	1418.89	617.535	566.545
2000	130.435	136.82	131.708	134.326	202.518	200.187	384.48	283.353	388.32	348.381	126.946	206.626	512.552	197.181	364.064	285.843	392.973	440.213	305.215	695.76	773.65	433.9	822.907	434.671	167.16	1535.97	686.301	671.716
2001	131.994	142.068	135.997	137.537	215.329	216.319	399.358	303.112	403.336	386.753	128.767	220.354	512.197	201.048	383.679	286.371	408.203	457.707	320.593	720.843	817.753	453.234	852.661	449.605	170.421	1575.55	708.399	685.315
2002	135.19	145.398	139.116	140.96	221.526	221.087	403.53	310.629	408.103	399.343	143.075	221.264	512.5	217.729	382.97	361.484	413.363	461.201	326.565	731.025	804.198	457.223	852.514	450.376	183.482	1569.23	719.267	684.308
2003	149.376	160.737	153.139	155.93	254.03	247.962	438.438	350.328	443.253	467.882	150.923	233.961	574.093	231.275	385.048	381.261	448.695	501.323	352.113	747.121	875.474	496.83	935.277	470.23	195.149	1703.79	798.657	731.538
2004	149.482	166.078	158.845	157.842	246.349	249.459	473.407	350.5	478.854	460.735	157.17	237.086	569.075	237.14	397.426	405.513	485.031	542.37	360.884	784.252	1035.81	542.316	1093.81	508.933	198.992	2145.6	831.035	760.416
2005	156.258	175.535	169.294	165.21	238.414	248.042	467.58	348.333	472.839	431.736	165.004	239.286	587.229	240.7	395.94	425.144	478.889	534.162	359.257	787.946	988.577	529.964	1047.52	524.087	202.018	1970.93	857.924	785.074
2006	164.335	185.695	179.832	173.682	239.985	254.189	465.867	355.859	470.637	422.67	163.026	247.496	495.731	225.525	407.478	416.02	476.221	531.58	364.539	808.558	976.908	536.781	1071.76	505.618	191.642	1981.92	916.099	873.58
2007	170.895	189.452	184.941	178.563	229.355	244.572	474.684	343.805	478.734	374.286	156.685	247.399	574.983	204.016	415.282	282.441	483.692	544.545	367.738	882.874	977.104	549.096	1124.29	443.087	179.243	2117.12	925.377	892.65
2008	164.733	174.651	169.563	169.558	236.085	235.904	494.239	335.769	498.558	387.093	172.965	236.029	574.503	214.327	400.874	322.821	503.724	565.061	361.183	862.276	1077.47	566.472	1207.9	533.435	186.535	2272.74	1008.66	979.468
2009	166.148	174.963	169.721	170.689	240.74	238.932	522.195	341.171	527.446	400.491	182.956	241.832	656.88	227.167	405.54	348.655	533.497	598.21	380.583	947.186	1106.77	594.565	1259.67	573.333	197.309	2228.84	1138.86	1080.61
2010	178.828	172.703	166.756	178.034	271.972	244.495	521.637	356.599	526.471	428.747	180.639	245.215	698.346	228.131	408.422	356.283	532.17	596.541	389.724	958.814	1077.52	588.494	1198.09	577.206	200.236	2044.01	1098.15	877.286
2011	175.231	179.003	172.368	178.344	272.624	257.201	519.073	369.812	523.39	459.343	187.044	251.729	736.155	232.974	382.339	380.385	528.627	591.059	379.415	857.632	1102.73	575.824	1165.54	615.337	198.771	2195.11	957.83	905.125
2012	186.009	188.895	183.249	188.307	270.441	258.145	522.156	371.583	526.46	430.731	190.031	262.508	675.082	227.366	402.823	385.497	531.617	594.376	380.879	854.533	1126.97	585.944	1210.82	607.196	195.321	2268.64	1009.61	941.325
2013	189.872	178.112	170.941	187.4	302.917	264.452	539.149	387.681	544.171	488.263	206.765	264.742	766.634	238.09	395.245	453.667	549.767	612.534	393.937	866.232	1141.52	595.307	1194.86	652.698	201.125	2236.19	990.794	934.201
2014	189.212	178.08	170.656	187.063	305.661	265.363	546.074	389.39	551.823	496.605	202.515	258.602	748.378	237.558	407.321	446.63	557.661	622.234	404.23	920.571	1148.4	609.07	1226.28	642.185	200.828	2279.42	1032.33	987.571
2015	187.427	176.471	169.594	185.171	295.559	270.931	548.843	384.33	554.197	468.262	200.209	281.809	733.438	234.414	454.134	435.967	559.676	625.188	411.144	967.529	1145.61	615.381	1239.93	621.804	199.053	2327.26	1031.22	993.385
2016	188.986	173.205	165.848	185.159	306.813	264.082	533.255	386.987	538.349	488.488	193.97	271.96	739.867	237.073	450.483	429.808	543.478	606.816	411.207	946.892	1042.39	593.855	1152.11	615.191	200.889	2157.16	985.143	935.527
2017	176.744	162.828	156.392	173.319	280.16	243.848	513.432	357.011	517.809	440.789	180.728	258.204	705.52	227.98	426.075	427.372	522.424	582.611	391.307	941.294	1026.54	566.615	1093.72	645.089	190.965	2108.56	898.626	846.004
2018	170.308	160.333	154.891	168.011	257.588	232.644	498.683	338.341	502.914	401.071	168.221	255.319	634.86	217.253	420.747	413.227	507.426	566.762	369.717	865.16	1036.29	558.842	1138.12	588.613	183.744	2186.37	936.222	888.551
2019	165.718	154.986	149.25	163.254	262.287	231.223	492.984	335.252	498.361	400.049	172.401	256.575	619.921	212.95	427.167	462.012	502.464	560.244	367.961	852.48	1006.04	556.943	1145.71	529.376	182.748	2157.33	975.746	916.23
2020	166.147	150.872	144.498	162.21	252.976	233.669	492.949	339.363	498.881	427.243	164.578	255.305	557.736	213.589	419.896	428.731	504.338	562.693	366.897	838.712	1097.58	559.582	1139.39	611.514	179.759	2119.95	954.328	894.256

## Sheet: Riverine P load
Riverine P load (kg/km2/yr)	UN-1	NMR	GR	UN-2	NAR	YLR	LSR-2	MN	LSR-1	WYR	TWR	CR	HUR	LM	TER	WKR	SRY	SRT	LN	HLR	LLR	SRH	LR	MYR	UM	YMR	UR	HFR
1981	3.0154	2.51146	3.71176	4.18866	8.65766	2.86195	9.86757	2.32598	8.12723	2.8	10.8693	1.24754	9.8	9.8	1.246	8.96	5.152	14	3.08	1.79667	11.9952	9.0552	2.548	13.02	5.45777	8.47721	8.00598	19.6
1982	2.83994	2.48663	2.97374	4.39332	7.53252	2.97373	10.1221	2.26087	8.4	3.25103	8.77526	1.37412	10.2596	11.2	1.4	10.6312	5.85971	16.0658	3.22	1.925	14	8.58399	2.64366	13.6832	5.20226	9.2105	7.64038	18.866
1983	3.65915	3.26102	5.96495	5.6	10.8608	4.59336	8.61521	2.1	9.50061	3.64	9.05653	2.04678	13.0694	10.5573	1.65045	9.57593	5.59363	14.9563	3.36	2.33333	19.04	9.26942	2.86337	14.4756	6.48921	7.52786	8.79345	23.8
1984	4.43172	4.15863	6.83184	7	9.8	2.93454	10.9942	1.68264	9.8	4.2	12.1471	1.12317	11.2	11.6391	1.84296	11.4951	7	16.8	3.43747	2.21667	22.8449	10.2362	2.6572	17.2942	7.1914	7.37431	7.69366	23.124
1985	2.74724	2.29692	4.47654	6.87791	8.94358	2.74273	10.3963	2.632	10.3376	4.44472	13.3621	1.372	12.6	12.391	1.587	12.6	7.78838	21	3.79773	2.345	22.8085	9.22637	2.71196	17.36	6.68914	9.34547	8.8302	27.2129
1986	2.933	2.51864	3.72319	6.51718	9.92816	5.16433	11.2107	1.97192	12.1644	4.3066	9.0049	1.12558	11.8411	13.425	2.13698	13.1501	7.26925	18.296	3.58442	1.82	31.6769	9.99929	3.03362	15.0288	8.50173	9.75137	9.68425	28
1987	3.40842	2.76058	4.97836	5.72407	12.2273	4.53704	12.1553	2.786	10.691	4.95701	10.4683	1.59232	12.7294	14.1072	2.33965	13.1122	8.4	21.7151	4.09023	2.32167	31.3078	12.2669	2.81621	17.36	7.26161	11.148	6.95801	22.8068
1988	4.0774	4.73771	6.29455	8.06228	12.6	8.26012	12.7205	2.45423	11.6332	5.01658	16.1482	2.04655	13.099	12.6	2.28649	12.932	8.96	19.6	4.42236	2.52	28.56	11.2499	2.912	16.1075	8.61655	9.66	8.5393	23.8
1989	3.75065	3.06731	4.94753	7.57247	10.9775	6.6546	14	2.03423	9.32769	4.7063	8.99927	1.7363	12.9306	12.7868	2.11532	14.0973	8.17553	22.6627	3.92	1.68	31.1196	10.1112	3.08944	17.36	6.552	11.1961	8.16792	21.6531
1990	2.98965	3.99415	4.75919	9.31465	9.67478	7.47478	16.4665	2.48154	11.0039	4.78993	9.21222	1.96806	14.5075	13.5666	2.24251	12.7766	8.4	20.0478	3.92215	2.12333	32.5412	11.9896	2.94504	16.0279	9.57574	11.9741	5.93533	24.5404
1991	3.37838	4.77233	5.05212	8.46395	12.6	9.8	16.1126	2.75357	11.3217	5.13503	15.0122	2.058	12.6	14	2.8	14	9.8	20.2343	4.48	2.49667	36.3572	13.5169	3.05403	16.7265	9.48222	10.3831	8.58033	31.8348
1992	3.34609	3.05079	5.39487	7.00315	11.8792	8.73431	18.0917	2.81892	13.106	4.15746	11.4765	2.31	16.6223	13.3344	2.2762	13.0314	8.77677	26.4452	3.90281	2.22833	33.9534	11.0652	3.20721	21.3967	7.36306	8.13974	7.46216	21.2917
1993	3.58347	4.2	5.84944	8.35159	14.6193	7	15.317	2.60752	11.3452	5.6128	11.2958	2.1	15.4401	14	2.34205	12.5709	8.94492	26.7564	3.92	2.625	29.7686	12.6701	3.36515	19.4778	5.59433	10.304	6.09245	25.2907
1994	4.88207	5.09583	7.74575	9.4573	13.3249	8.80879	18.7327	2.94931	12.2924	6.35685	16.2374	1.96	16.1418	13.7086	2.8	14	10.08	22.4	4.76	2.81167	38.08	14.4029	3.31776	26.9948	9.16182	10.1172	10.4494	30.2609
1995	3.47841	3.23073	6.30859	8.08605	10.4394	7.84	16.5993	2.3603	12.9209	5.88173	12.1208	2.51333	12.6	14.5378	1.90021	16.8	9.74688	24.0487	4.2	1.86667	36.6608	13.0131	3.57758	21.0184	5.55733	11.592	7.16942	37.1882
1996	3.4033	3.29304	4.58131	8.4	8.52337	10.9164	12.9585	2.97623	10.5327	5.60437	13.7545	2.24	16.2327	15.5638	2.66	16.7457	9.80426	19.9356	4.6815	1.715	41.888	9.48492	3.40463	22.412	6.92978	14.4359	8.71652	31.5113
1997	3.23447	4.32067	4.53772	9.8	10.3038	8.4	21.8548	2.77108	14.5768	4.87214	16.1987	2.24	16.5104	14.5547	2.19685	18.0939	11.6424	29.0501	4.76	2.53167	45.9952	11.5904	3.52062	26.606	5.97087	12.5132	12.83	23.316
1998	4.3289	5.04	8.6936	7.56981	14	12.6	18.2	2.75175	11.3733	5.6	14.6289	2.66156	17.2472	15.2269	2.38151	15.3118	10.9649	25.5563	5.04	2.38	47.3479	12.9144	4.004	26.04	9.8145	12.88	14.5436	35.6572
1999	3.20483	3.16075	5.21625	6.45671	9.67699	10.6622	16.8	2.94879	13.8569	5.00127	11.7363	2.84019	12.6	16.8	2.8	15.5481	12.9211	22.8818	5.51886	2.135	37.2263	11.1496	3.61977	20.7848	5.96114	14.5664	8.8519	32.1601
2000	3.17061	3.66995	4.66501	9.9956	8.79045	11.7391	21.7249	3.43098	13.7021	4.77114	9.67491	2.49203	14.9376	18.2562	2.23611	17.2037	10.852	26.015	4.15154	2.205	48.7243	12.367	4.25333	15.1587	6.12328	16.5023	9.14983	23.5482
2001	3.42812	3.64481	4.89041	6.46164	10.5401	10.64	18.1061	3.23729	16.7272	4.92362	11.2	2.69491	14.2574	16.7287	2.61567	16.5815	9.58697	22.7647	5.08076	1.98333	43.0443	13.2185	3.6104	19.234	7.74477	14.8816	8.48804	34.3297
2002	3.41071	2.7725	4.42602	9.8	9.95376	11.6827	22.3073	4.29625	13.0485	4.78684	9.53535	2.26949	17.5719	18.2	3.16575	18.0519	11.4899	26.8263	5.04369	1.83167	54.943	16.7801	4.24628	20.0185	7.91752	14.1386	11.198	23.1593
2003	4.53948	4.93472	6.80859	8.22026	15.2673	12.4851	30.2067	4.24125	13.8823	6.63901	13.9353	2.78482	18.6485	15.4	2.8	19.5257	10.049	27.719	4.35951	1.69167	57.12	16.2513	4.05353	15.0692	7.88874	17.2659	9.21278	22.7391
2004	3.83658	3.20996	5.1499	9.8	10.4005	9.31334	22.9004	2.68922	12.9642	6.14117	10.2446	2.12805	13.0652	20.7148	3.49049	19.6527	10.5355	23.2285	5.00127	2.12333	61.9196	11.7313	3.76569	20.5783	7.22149	19.32	8.47442	27.4822
2005	3.48439	5.68571	6.96943	10.8653	12.1609	15.9862	34.2868	5.22014	14.2007	5.22351	11.7264	2.70573	19.1606	18.7536	3.68317	20.7108	10.7804	26.5362	4.18362	2.75333	51.0084	14.2013	4.0648	30.6736	10.9115	15.9157	12.2162	39.8024
2006	3.4183	3.50244	4.63059	9.41603	12.7014	10.5403	28	4.10939	10.7625	6.83651	15.1446	2.17932	17.217	18.3175	4.05208	20.0335	9.92472	28.5104	5.28878	2.40333	57.8138	11.0133	3.87958	22.9152	7.87976	17.388	13.1313	27.7815
2007	3.18054	2.8	4.45087	11.6311	8.36714	7.95063	30.8	2.96768	15.9616	5.24076	12.4319	1.83232	14.6798	20.0354	3.16766	17.6941	10.9462	27.4558	4.41453	2.56667	57.12	13.4238	4.13269	23.3866	6.14049	20.2638	9.2526	25.2977
2008	3.88808	4.2	6.20834	11.9384	10.1407	6.98679	26.2936	3.52739	16.4947	5.36991	13.3967	2.30843	18.9056	15.1932	3.42437	18.2328	12.2272	30.4812	3.97167	2.485	61.9645	19.905	4.64657	21.2454	10.2983	18.9786	13.1676	36.7976
2009	4.26355	4.39287	6.48428	10.0801	9.34898	11.3646	34.2261	4.28729	14	5.5632	19.5279	2.61592	17.6711	19.6322	4.24853	16.6465	11.2694	32.1846	5.24921	2.38	64.373	16.7482	4.96819	27.41	9.29697	16.9859	10.7324	38.1863
2010	3.64288	4.38805	6.21377	9.50786	10.3632	5.55519	31.3754	3.16065	16.0836	4.89578	13.8312	2.47913	18.2284	20.9476	3.58346	17.49	14	31.0884	5.2573	2.67167	57.5979	20.34	4.62768	21.9994	11.7285	21.878	16.8	39.5114
2011	3.43403	4.92356	4.69867	11.2945	10.0251	6.65894	23.3897	4.70931	16.8534	6.16	19.6349	2.04777	18.2045	14.2433	4.2	16.5248	11.4702	26.8036	5.6	2.82333	58.4383	15.9681	4.86987	32.4247	8.48431	17.2918	11.9286	29.8527
2012	3.48561	3.71248	4.64236	10.8284	11.3371	6.1087	25.7606	4.71746	15.4	5.59532	23.1743	3.31592	16.9742	19.1872	4.70915	18.8754	12.3309	26.3321	5.40938	3.15	68.2104	18.1153	5.61998	23.1649	10.4789	21.0173	12.0377	38.9843
2013	3.9685	5.62477	7.33873	7.99771	15.7011	8.77231	29.6594	3.23383	16.3711	7.10494	27.1311	2.56086	20.336	19.236	2.98257	19.0843	12.1108	32.1817	6.04965	3.5	66.5267	25.6508	6.32773	43.4	13.1847	19.629	15.8762	50.4
2014	3.9134	4.91234	4.80341	9.32987	17.4454	8.11609	24.9944	4.26677	15.5212	5.67907	26.1587	2.15778	14.1803	15.952	4.05632	16.4795	12.3482	24.1939	5.39213	3.955	48.8321	23.9915	5.7098	32.7619	7.97243	19.9731	13.2191	40.8188
2015	3.32758	4.2	7.44695	6.55178	17.5	5.92626	18.2	2.94029	19.6	8.4	15.6405	2.54121	18.2	16.0319	2.94114	17.3571	12.0162	31.8719	6.05978	3.64	60.6819	22.9338	5.28996	36.8919	7.87684	21.6009	14.4617	44.9651
2016	3.3802	5.6303	5.6	10.1037	18.5094	4.88564	16.5774	3.16776	15.4	6.72463	23.7787	2.12391	17.4894	17.3096	2.56919	20.8501	12.3097	33.5425	5.28629	4.375	47.139	24.8552	4.97588	29.3172	9.83276	20.608	12.9845	41.4027
2017	4.08005	4.97044	9.20339	9.8	18.2	1.67988	22.4	2.00351	16.8	8.4	19.0991	2.50247	16.8847	17.5233	2.54382	17.7288	12.771	24.3668	4.79768	3.85	40.8899	22.3468	5.096	24.497	12.6062	18.676	18.9002	30.4592
2018	5.06803	4.2	10.0865	8.4	16.8	3.87655	16.4448	3.24017	14.3781	6.88895	15.4	2.78937	22.7852	15.9978	2.25426	17.2018	12.162	26.8982	4.48	3.15	41.0663	18.5204	4.7858	20.1173	8.30644	19.3996	16.4158	44.4302
2019	6.06518	6.66398	8.58428	9.10511	20.1484	3.04417	18.8206	3.88786	18.3823	6.51778	18.4583	1.84257	14.9005	15.9596	2.91509	19.9308	13.5673	30.0186	3.76619	3.23167	37.2428	19.8421	5.16676	26.0215	9.55851	20.3683	22.4	34.1508
2020	7	4.2	14.17	8.86017	15.766	3.13365	16.7843	3.71527	14.84	7.79184	11.6474	2.11051	21.3837	18.1474	2.05791	16.6044	14.4296	31.3111	3.94966	3.05667	38.08	18.8862	4.92724	24.522	9.5127	18.8844	18.4004	38.5822

## Sheet: Legacy P in 28 sub-basins
Annual Legacy P in Sub-basins (kg/km2/yr)	UN-1	NMR	GR	UN-2	NAR	YLR	LSR-2	MN	LSR-1	WYR	TWR	CR	HUR	LM	TER	WKR	SRY	SRT	LN	HLR	LLR	SRH	LR	MYR	UM	YMR	UR	HFR
1981	68.4191	73.4656	68.6335	70.1082	112.746	118.708	168.576	166.593	171.171	214.589	62.9287	126.891	181.827	104.319	224.806	125.831	175.518	187.796	174.303	398.275	256.854	195.375	281.306	165.508	93.4417	431.1	272.16	235.745
1982	70.5765	76.2596	72.0064	72.2156	117.4	122.86	177.287	172.388	179.975	222.214	67.6781	130.624	198.096	106.638	229.862	129.288	184.008	196.108	180.387	414.327	273.402	205.778	302.481	173.26	97.0456	475.215	286.589	249.71
1983	72.1899	78.1349	71.634	73.5241	116.912	124.369	184.527	177.067	184.624	226.525	70.3439	133.432	206.833	110.612	235.403	135.637	190.06	203.563	183.708	412.496	282.263	210.604	313.226	183.636	98.5325	496.803	297.45	255.312
1984	74.8192	79.9109	73.3856	75.2571	122.603	129.434	187.417	182.822	189.624	231.381	69.4751	137.988	210.699	111.866	241.055	137.713	194.008	207.716	189.676	429.096	282.401	216.161	321.79	184.662	100.071	499.138	313.79	268.503
1985	78.5568	84.3696	78.4484	77.5736	123.825	131.327	195.581	184.261	196.706	230.803	71.957	140.87	228.517	112.946	247.471	146.125	200.911	211.849	194.131	442.934	297.59	223.693	330.767	203.944	101.769	506.049	324.672	278.136
1986	79.3415	87.2761	82.0246	79.7542	127.358	135.214	201.257	192.783	201.581	245.324	78.1051	145.782	223.043	111.008	253.199	141.828	208.347	222.566	201.564	457.719	301.441	232.475	348.078	211.234	99.9949	534.346	341.608	293.859
1987	81.2191	90.1944	83.7559	83.271	129.436	140.883	213.433	198.925	216.469	255.315	79.9225	149.657	252.07	116.671	257.399	156.15	220.88	234.451	209.869	485.042	331.439	244.475	377.317	219.839	106.338	588.68	360.58	315.599
1988	93.2995	92.4162	85.6139	90.8635	160.374	151.582	228.144	224.626	230.487	301.637	83.1655	156.661	303.614	129.138	265.543	178.276	235.014	252.454	223.969	482.016	344.273	257.413	378.799	245.576	113.223	578.625	375.486	328.753
1989	91.5191	97.0418	90.2815	91.0826	152.205	152.726	238.721	222.053	245.356	291.551	91.8307	159.74	336.383	141.43	277.696	188.761	248.973	264.042	231.423	522.1	374.65	270.394	400.523	274.7	124.681	605.384	395.468	347.048
1990	96.0398	100.557	93.9366	93.6782	169.68	166.022	232.605	240.691	239.831	329.178	91.7176	166.655	282.724	144.933	275.675	190.066	244.735	262.327	235.092	492.111	354.245	270.488	406.828	245.955	126.724	618.631	413.891	362.422
1991	98.2519	102.203	96.9184	96.8566	158.458	158.012	243.292	233.32	250.397	303.11	90.5702	168.056	325.989	157.395	283.946	193.961	254.84	274.949	239.117	529.097	376.087	278.391	426.18	268.12	136.77	636.502	433.337	375.581
1992	102.965	106.887	99.8719	102.135	160.316	158.947	249.226	234.383	256.552	296.829	94.338	170.694	322.051	151.471	291.393	204.928	263.891	277.607	244.268	545.101	401.194	289.626	446.033	284.662	133.599	667.694	457.384	406.713
1993	102.67	108.607	102.7	101.534	150.347	159.694	258.092	231.504	264.6	281.227	101.468	173.567	344.641	140.22	298.117	234.59	270.27	283.639	241.584	534.076	431.697	291.862	470.699	308.087	126.664	727.978	478.78	422.401
1994	104.392	111.178	104.224	103.646	155.311	161.996	266.643	236.81	275.855	285.282	98.8642	178.067	369.716	148.874	301.061	235.969	281.488	301.629	243.71	533.707	469.296	300.043	497.928	349.847	128.777	779.709	500.105	442.279
1995	113.426	117.872	109.4	112.022	183.334	178.65	303.491	262.298	310.163	338.18	102.475	185.739	482.24	163.694	320.676	236.39	317.023	340.447	269.708	577.548	535.198	335.088	548.469	402.579	143.84	892.224	529.075	455.035
1996	116.169	120.868	114.645	114.431	181.316	174.392	331.961	259.663	338.124	322.696	106.705	189.063	470.935	173.823	315.011	253.526	343.218	374.303	275.01	641.855	644.095	372.839	671.519	417.029	151.255	1208.26	552.159	486.755
1997	119.099	124.014	118.247	116.471	190.374	187.32	327.3	273.992	338.394	350.976	106.752	195.611	505.467	176.33	328.74	264.349	345.792	369.849	279.478	603.732	624.426	372.491	669.657	418.978	153.989	1184.45	588.062	541.218
1998	121.295	126.018	117.655	121.318	178.075	177.743	316.89	266.083	326.759	317.604	106.801	196.391	418.703	154.912	341.296	250.51	330.974	356.696	278.601	636.01	578.886	365.578	659.941	339.363	136.835	1151.68	578.178	525.404
1999	126.279	130.422	124.308	125.652	178.66	176.02	347.818	261.984	354.097	298.578	109.086	197.989	486.707	165.228	344.993	241.37	359.188	394.48	288.159	712.975	682.89	400.337	761.431	372.778	150.134	1404.32	608.684	534.385
2000	127.264	133.15	127.043	124.33	193.728	188.448	362.755	279.922	374.618	343.61	117.271	204.134	497.614	178.925	361.828	268.639	382.121	414.198	301.063	693.555	724.925	421.533	818.653	419.512	161.037	1519.47	677.152	648.168
2001	128.566	138.424	131.106	131.076	204.789	205.679	381.252	299.874	386.609	381.83	117.567	217.659	497.939	184.319	381.064	269.79	398.616	434.942	315.512	718.86	774.709	440.015	849.05	430.371	162.676	1560.67	699.911	650.985
2002	131.78	142.626	134.69	131.16	211.572	209.404	381.222	306.332	395.055	394.557	133.539	218.994	494.928	199.529	379.804	343.432	401.873	434.375	321.521	729.193	749.255	440.443	848.267	430.358	175.564	1555.09	708.069	661.148
2003	144.837	155.802	146.33	147.71	238.763	235.477	408.231	346.087	429.371	461.243	136.988	231.176	555.444	215.875	382.248	361.735	438.646	473.604	347.753	745.429	818.354	480.578	931.223	455.161	187.261	1686.53	789.444	708.798
2004	145.645	162.868	153.695	148.042	235.948	240.146	450.507	347.811	465.89	454.594	146.926	234.958	556.01	216.425	393.936	385.86	474.495	519.142	355.883	782.128	973.886	530.585	1090.05	488.355	191.77	2126.28	822.56	732.933
2005	152.774	169.85	162.325	154.344	226.253	232.055	433.293	343.113	458.638	426.512	153.278	236.58	568.068	221.946	392.257	404.433	468.109	507.626	355.074	785.192	937.569	515.762	1043.46	493.414	191.107	1955.01	845.707	745.272
2006	160.917	182.192	175.201	164.266	227.283	243.649	437.867	351.75	459.875	415.833	147.882	245.317	478.514	207.207	403.426	395.987	466.296	503.07	359.25	806.155	919.095	525.768	1067.88	482.703	183.763	1964.53	902.968	845.798
2007	167.714	186.652	180.49	166.932	220.987	236.621	443.884	340.837	462.773	369.046	144.253	245.567	560.303	183.98	412.115	264.747	472.746	517.089	363.323	880.307	919.984	535.672	1120.16	419.7	173.103	2096.86	916.124	867.353
2008	160.845	170.451	163.355	157.62	225.944	228.917	467.946	332.242	482.063	381.723	159.568	233.72	555.598	199.134	397.45	304.588	491.497	534.579	357.212	859.791	1015.5	546.567	1203.25	512.19	176.237	2253.76	995.488	942.67
2009	161.884	170.57	163.236	160.609	231.391	227.568	487.968	336.884	513.446	394.928	163.429	239.216	639.209	207.535	401.291	332.008	522.228	566.025	375.333	944.806	1042.4	577.817	1254.7	545.923	188.012	2211.86	1128.13	1042.42
2010	175.185	168.315	160.543	168.527	261.609	238.94	490.261	353.438	510.387	423.851	166.808	242.736	680.118	207.184	404.838	338.793	518.17	565.453	384.467	956.142	1019.92	568.154	1193.46	555.207	188.508	2022.13	1081.35	837.775
2011	171.797	174.08	167.669	167.05	262.599	250.542	495.683	365.102	506.537	453.183	167.41	249.682	717.951	218.73	378.139	363.86	517.157	564.255	373.815	854.808	1044.29	559.856	1160.67	582.912	190.287	2177.82	945.901	875.272
2012	182.524	185.182	178.606	177.478	259.104	252.037	496.395	366.866	511.06	425.135	166.856	259.192	658.108	208.178	398.114	366.621	519.286	568.044	375.47	851.383	1058.76	567.829	1205.2	584.031	184.842	2247.62	997.568	902.341
2013	185.904	172.487	163.602	179.402	287.216	255.68	509.49	384.448	527.8	481.158	179.634	262.181	746.298	218.854	392.262	434.583	537.656	580.353	387.887	862.732	1075	569.657	1188.53	609.298	187.94	2216.56	974.918	883.801
2014	185.299	173.168	165.852	177.734	288.216	257.247	521.08	385.123	536.302	490.926	176.356	256.444	734.198	221.606	403.264	430.15	545.313	598.041	398.838	916.616	1099.57	585.079	1220.57	609.423	192.855	2259.44	1019.11	946.752
2015	184.1	172.271	162.148	178.619	278.059	265.005	530.643	381.39	534.597	459.862	184.569	279.268	715.238	218.383	451.193	418.61	547.66	593.316	405.084	963.889	1084.93	592.447	1234.64	584.912	191.176	2305.65	1016.76	948.42
2016	185.606	167.575	160.248	175.055	288.304	259.196	516.678	383.82	522.949	481.764	170.191	269.836	722.378	219.763	447.914	408.958	531.168	573.274	405.921	942.517	995.25	569	1147.14	585.874	191.056	2136.55	972.159	894.125
2017	172.664	157.858	147.189	163.519	261.96	242.168	491.032	355.007	501.009	432.389	161.629	255.701	688.635	210.456	423.532	409.643	509.653	558.244	386.51	937.444	985.646	544.268	1088.63	620.592	178.358	2089.88	879.725	815.545
2018	165.24	156.133	144.804	159.611	240.788	228.768	482.238	335.101	488.536	394.182	152.821	252.529	612.075	201.255	418.493	396.026	495.264	539.864	365.237	862.01	995.225	540.322	1133.34	568.496	175.438	2166.97	919.806	844.121
2019	159.652	148.322	140.666	154.149	242.138	228.179	474.163	331.364	479.979	393.531	153.943	254.732	605.02	196.99	424.252	442.081	488.897	530.226	364.195	849.248	968.799	537.101	1140.54	503.355	173.189	2136.96	953.346	882.079
2020	159.147	146.672	130.328	153.349	237.21	230.535	476.165	335.648	484.041	419.451	152.93	253.194	536.352	195.442	417.838	412.127	489.909	531.382	362.948	835.655	1059.5	540.696	1134.46	586.992	170.247	2101.06	935.927	855.674

## Sheet: Legacy P in 4 main sub-basins
Accumulated Legacy P stocks in 4 main sub-basins ( t/km2)	Nenjiang drainage area	2nd Songhuajiang drainage area	Mudanjiang drainage area	Songhuajiang River Mainstrean basin				Annual Legacy P in 4 main sub-basins ( t/km2/yr)	Nenjiang drainage area	2nd Songhuajiang drainage area	Mudanjiang drainage area	Songhuajiang River Mainstrean basin
1981	0.1743	0.28131	0.10432	0.11898				1981	0.1743	0.28131	0.10432	0.11898
1982	0.35469	0.58379	0.21096	0.24708				1982	0.18039	0.30248	0.10664	0.1281
1983	0.5384	0.89701	0.32157	0.38878				1983	0.18371	0.31322	0.11061	0.1417
1984	0.72807	1.2188	0.43343	0.52531				1984	0.18967	0.32179	0.11186	0.13653
1985	0.92221	1.54957	0.54638	0.67822				1985	0.19414	0.33077	0.11295	0.15291
1986	1.12377	1.89765	0.65739	0.82975				1986	0.20156	0.34808	0.11101	0.15153
1987	1.33364	2.27497	0.77406	0.99397				1987	0.20987	0.37732	0.11667	0.16422
1988	1.55761	2.65376	0.9032	1.18097				1988	0.22397	0.37879	0.12914	0.187
1989	1.78903	3.05429	1.04463	1.37855				1989	0.23142	0.40053	0.14143	0.19758
1990	2.02412	3.46112	1.18956	1.54351				1990	0.23509	0.40683	0.14493	0.16496
1991	2.26324	3.8873	1.34695	1.72691				1991	0.23912	0.42618	0.15739	0.1834
1992	2.50751	4.33333	1.49843	1.91383				1992	0.24427	0.44603	0.15148	0.18692
1993	2.74909	4.80403	1.63865	2.12828				1993	0.24158	0.4707	0.14022	0.21445
1994	2.9928	5.30196	1.78752	2.35416				1994	0.24371	0.49793	0.14887	0.22588
1995	3.26251	5.85042	1.95121	2.63574				1995	0.26971	0.54846	0.16369	0.28158
1996	3.53752	6.52194	2.12504	2.9475				1996	0.27501	0.67152	0.17383	0.31176
1997	3.817	7.1916	2.30137	3.23456				1997	0.27948	0.66966	0.17633	0.28706
1998	4.0956	7.85154	2.45628	3.49585				1998	0.2786	0.65994	0.15491	0.26129
1999	4.38376	8.61297	2.62151	3.79859				1999	0.28816	0.76143	0.16523	0.30274
2000	4.68482	9.43162	2.80043	4.09991				2000	0.30106	0.81865	0.17892	0.30132
2001	5.00033	10.2807	2.98475	4.42465				2001	0.31551	0.84906	0.18432	0.32474
2002	5.32185	11.1289	3.18428	4.73483				2002	0.32152	0.84826	0.19953	0.31018
2003	5.66961	12.0602	3.40016	5.04898				2003	0.34776	0.93123	0.21588	0.31415
2004	6.02549	13.1502	3.61658	5.42254				2004	0.35588	1.09004	0.21642	0.37356
2005	6.38056	14.1937	3.83853	5.75714				2005	0.35507	1.04346	0.22195	0.3346
2006	6.73981	15.2616	4.04573	6.09212				2006	0.35925	1.06789	0.2072	0.33498
2007	7.10314	16.3817	4.22971	6.42144				2007	0.36333	1.12016	0.18398	0.32932
2008	7.46035	17.585	4.42885	6.80444				2008	0.35721	1.20325	0.19914	0.383
2009	7.83568	18.8397	4.63638	7.19861				2009	0.37533	1.2547	0.20753	0.39417
2010	8.22015	20.0331	4.84357	7.61373				2010	0.38447	1.19347	0.20719	0.41512
2011	8.59396	21.1938	5.0623	8.08111				2011	0.37381	1.16067	0.21873	0.46738
2012	8.96943	22.399	5.27047	8.52898				2012	0.37547	1.2052	0.20817	0.44787
2013	9.35732	23.5876	5.48933	9.00619				2013	0.38789	1.18854	0.21886	0.47721
2014	9.75616	24.8081	5.71093	9.48842				2014	0.39884	1.22056	0.2216	0.48223
2015	10.1612	26.0428	5.92932	9.98729				2015	0.40508	1.23465	0.21839	0.49887
2016	10.5672	27.1899	6.14908	10.4766				2016	0.40592	1.14714	0.21976	0.48928
2017	10.9537	28.2785	6.35954	10.9406				2017	0.38651	1.08862	0.21046	0.46399
2018	11.3189	29.4119	6.56079	11.3932				2018	0.36524	1.13334	0.20125	0.45259
2019	11.6831	30.5524	6.75778	11.8163				2019	0.3642	1.14054	0.19699	0.42315
2020	12.046	31.6869	6.95322	12.2523				2020	0.36294	1.13446	0.19544	0.43595
