# Supplementary material for: Shifting regional development scenarios amplify legacy phosphorus threats to water quality
Source: Environ Sci Ecotechnol. 2025 May 9;26:100569. doi: 10.1016/j.ese.2025.100569 (PMC12141645; doi:10.1016/j.ese.2025.100569)
Supplement: Multimedia component 3 [file mmc3.xlsx]

## Sheet: Sheet1
	100 million yuan	1981	1982	1983	1984	1985	1986	1987	1988	1989	1990	1991	1992	1993	1994	1995	1996	1997	1998	1999	2000	2001	2002	2003	2004	2005	2006	2007	2008	2009	2010	2011	2012	2013	2014	2015	2016	2017	2018	2019	2020
Whole Country	Gross Domestic Product (GDP)	4935.8	5373.4	6020.9	7278.5	9098.9	10376.2	12174.6	15180.4	17179.7	18872.9	22005.6	27194.5	35673.2	48637.5	61339.9	71813.6	79715.0	85195.5	90564.4	100280.1	110863.1	121717.4	137422.0	161840.2	187318.9	219438.5	270092.3	319244.6	348517.7	412119.3	487940.2	538580.0	592963.2	643563.1	688858.2	746395.1	832035.9	919281.1	986515.2	1015986.2
	Agricultural Gross Production (ADP)	1545.7	1761.7	1960.9	2295.6	2541.7	2764.1	3204.5	3831.2	4228.2	5017.2	5288.8	5800.3	6887.6	9471.8	12020.5	13878.3	14265.2	14618.7	14549.0	14717.4	15502.5	16190.2	16970.2	20904.3	21806.7	23317.0	27674.1	32464.1	33583.8	38430.8	44781.5	49084.6	53028.1	55626.3	57774.6	60139.2	62099.5	64745.2	70473.6	77754.1
	Industrial Gross Production (IDP)	2269.0	2397.6	2663.0	3124.7	3886.4	4515.1	5273.8	6607.2	7300.7	7744.1	9129.6	11725.0	16472.7	22452.5	28676.7	33827.3	37545.0	39017.5	41079.9	45663.7	49659.4	54104.1	62695.8	74285.0	88082.2	104359.2	126630.5	149952.9	160168.8	191626.5	227035.1	244639.1	261951.6	277282.8	281338.9	295427.8	331580.5	364835.2	380670.6	384255.3
Sub-basins		1981	1982	1983	1984	1985	1986	1987	1988	1989	1990	1991	1992	1993	1994	1995	1996	1997	1998	1999	2000	2001	2002	2003	2004	2005	2006	2007	2008	2009	2010	2011	2012	2013	2014	2015	2016	2017	2018	2019	2020
UN-1	Gross Domestic Product (GDP)	2.90575	3.24243	3.63424	4.22916	4.91466	5.50763	6.45851	8.38551	9.56016	10.5263	11.9418	14.0639	16.2464	22.4507	26.5386	31.3354	34.3925	35.7348	35.5073	36.9482	39.6751	43.7644	47.9474	56.6096	63.952	74.5255	92.8629	115.313	133.182	157.619	192.33	223.396	238.55	254.154	268.147	277.172	245.343	255.71	270.748	279.367
	Agricultural Gross Production (ADP)	1.18502	1.31031	1.46597	1.69641	1.94298	2.18126	2.56315	3.37628	3.8391	4.52676	4.92313	5.17248	5.88062	8.77479	10.3002	13.0525	13.9074	12.3047	10.9144	11.0373	11.3729	12.5887	13.6644	18.3022	21.2655	23.5914	30.7724	39.0454	42.4297	49.9173	63.4489	74.0313	77.1098	81.6242	85.1728	86.4853	86.9058	87.7619	95.2694	104.786
	Industrial Gross Production (IDP)	1.00833	1.13529	1.27473	1.49145	1.75715	1.96591	2.3001	2.78074	3.17642	3.22667	3.75725	4.43371	5.181	6.01852	7.12123	8.06002	9.08467	9.55035	9.10695	9.19027	9.74548	10.8767	11.7919	13.5133	14.1882	17.6254	22.485	29.8874	37.1	47.5415	60.3767	72.9215	78.9614	79.1099	80.564	82.4305	52.1545	54.8912	48.902	50.8697
NMR	Gross Domestic Product (GDP)	1.21856	1.43759	1.62859	1.95698	2.45817	2.72977	3.16659	4.01847	4.58268	5.02413	5.52696	6.22745	7.17567	9.63883	11.2191	13.5177	14.9174	15.5936	16.3588	17.695	18.9119	21.3831	23.7714	29.0929	35.4984	43.0606	54.6674	68.2858	83.2815	99.9544	122.726	142.711	152.674	161.789	169.649	172.516	128.542	135.368	127.959	126.308
	Agricultural Gross Production (ADP)	0.368155	0.432374	0.489411	0.586644	0.732698	0.81418	0.942017	1.27985	1.43157	1.75874	1.75088	1.6832	2.13396	2.98087	3.55356	4.60382	4.83872	4.52219	4.64601	4.92132	4.55777	5.13211	5.50908	7.89087	9.67114	10.6305	13.2664	15.5527	16.6718	19.687	23.2734	26.0228	28.0736	28.361	28.6431	27.0716	27.1435	29.1899	30.4046	31.8424
	Industrial Gross Production (IDP)	0.529264	0.626262	0.709862	0.854385	1.07719	1.19571	1.38938	1.76163	2.03523	2.09809	2.35378	2.73403	2.92036	3.46842	3.88401	4.54628	5.10625	5.08043	4.67988	4.74432	5.31719	6.24786	6.78374	8.34148	10.6728	13.7734	18.1125	24.8029	32.3728	42.0205	54.4133	66.5485	71.9287	72.7573	74.4777	75.8912	38.4562	39.3239	35.2234	34.7805
GR	Gross Domestic Product (GDP)	0.8004	0.957686	1.08775	1.31705	1.68309	1.86544	2.18073	2.78044	3.19322	3.48236	3.828	4.30355	4.97551	6.66868	7.75995	9.32152	10.2191	10.709	11.2697	12.2277	13.0727	14.8259	16.6094	20.3891	25.2404	30.7686	39.3342	49.2737	60.6918	72.588	89.2006	104.037	111.436	118.554	124.303	126.238	92.3587	97.58	92.9172	91.2948
	Agricultural Gross Production (ADP)	0.228686	0.273625	0.310785	0.3763	0.480883	0.532984	0.623067	0.872293	0.98133	1.18923	1.17881	1.10782	1.42259	1.97391	2.37725	3.1055	3.23449	3.06315	3.17219	3.38403	3.12001	3.51332	3.88171	5.59047	6.90436	7.58506	9.60847	11.216	12.0476	14.2051	16.7138	18.625	20.2247	20.3992	20.5347	19.3486	19.428	20.9584	21.7349	22.6306
	Industrial Gross Production (IDP)	0.36018	0.430959	0.489486	0.592672	0.757391	0.839449	0.98133	1.23835	1.44084	1.49581	1.67409	1.94512	2.07547	2.44031	2.72487	3.17118	3.54992	3.50008	3.19088	3.19477	3.59432	4.26723	4.60446	5.6886	7.65204	9.90131	13.0237	17.9482	23.689	30.577	39.7166	49.0501	53.1312	54.0386	55.3727	56.3891	27.735	28.5442	25.9009	25.4421
UN-2	Gross Domestic Product (GDP)	0.790439	0.871702	0.974745	1.12612	1.28425	1.44251	1.60865	1.99272	2.18353	2.47599	2.74957	3.16123	3.57234	4.88922	5.71873	6.97909	7.9668	8.21034	8.39276	8.87161	9.47231	10.4884	11.1201	13.2894	14.5771	16.9585	20.371	24.8565	27.6203	34.0813	41.491	46.9869	49.6958	50.8929	53.4747	55.2129	49.5085	50.7591	46.3909	47.9688
	Agricultural Gross Production (ADP)	0.305216	0.334943	0.374165	0.43094	0.487466	0.54809	0.609984	0.720743	0.786078	1.02407	1.05659	1.13522	1.33965	1.94696	2.21787	2.75825	3.02428	2.636	2.53768	2.57124	2.48244	2.78601	2.54448	3.47528	4.00618	4.42963	5.00743	6.18226	6.54902	7.8109	9.7243	11.2467	11.4899	11.892	12.3877	12.1761	12.1273	12.5528	13.611	14.9857
	Industrial Gross Production (IDP)	0.280847	0.311278	0.348424	0.403786	0.464248	0.520939	0.582217	0.754265	0.830188	0.816136	0.937425	1.09046	1.18607	1.50756	1.73714	2.09657	2.40624	2.54194	2.48611	2.67844	2.92547	3.24094	3.64172	4.33601	3.93512	4.9462	6.46519	8.36039	9.77861	13.3566	16.7612	18.5529	19.594	18.6222	18.8195	19.3285	13.5727	13.2025	10.474	10.9776
NAR	Gross Domestic Product (GDP)	4.56917	4.94418	5.50734	6.28631	6.94032	7.82725	8.67225	10.709	11.6359	13.3619	14.9629	17.4429	19.6219	27.2376	32.076	39.0707	44.8259	46.0279	46.2823	48.288	51.6026	56.4731	59.0834	69.6597	72.7994	82.7527	96.9627	117.079	123.207	153.307	185.615	207.584	218.397	220.406	232.326	242.897	246.577	249.892	233.222	247.741
	Agricultural Gross Production (ADP)	1.91751	2.07484	2.31116	2.63802	2.91235	3.28455	3.6503	4.21569	4.59989	5.99146	6.3263	6.99229	8.01745	11.886	13.4611	16.584	18.2929	15.654	14.4478	14.3767	14.2983	15.9562	14.2069	18.8535	21.1411	23.4677	26.2268	33.5698	35.661	42.608	54.8369	64.6184	64.8374	68.3463	72.2677	72.9868	72.7876	73.4783	81.0741	91.0743
	Industrial Gross Production (IDP)	1.48581	1.6078	1.79094	2.04429	2.25708	2.54551	2.81114	3.61584	3.90583	3.78621	4.42639	5.17952	5.76263	7.4963	8.86307	10.7224	12.4197	13.464	13.4452	14.6369	15.757	17.0381	19.3523	22.6237	17.599	21.6481	28.0004	34.8736	37.586	52.8811	64.6977	66.287	68.7789	61.682	61.4706	63.7014	60.0051	57.3675	42.0652	46.3583
YLR	Gross Domestic Product (GDP)	6.45294	7.09424	7.92787	9.14121	10.3715	11.657	12.7259	15.6398	16.8897	19.3229	21.3742	24.401	27.5771	37.5807	43.7308	54.0317	62.2435	64.198	66.0125	69.9944	74.4027	82.4412	86.9552	103.983	112.725	130.158	154.045	186.949	204.709	255.643	310.678	349.954	369.195	373.919	393.213	406.679	370.164	378.686	334.267	347.629
	Agricultural Gross Production (ADP)	2.486	2.72519	3.04365	3.50312	3.95548	4.4484	4.83271	5.57495	5.94656	8.03534	8.23632	8.85257	10.5554	15.2563	17.1439	20.9477	23.5607	20.5644	20.0518	20.3383	19.2153	21.7185	19.1974	26.0108	29.9057	33.0038	35.6086	43.7793	45.8922	55.057	68.1719	78.8382	79.9386	81.9233	85.4098	83.3006	82.4177	86.7676	94.4861	104.433
	Industrial Gross Production (IDP)	2.28831	2.523	2.82112	3.25877	3.71502	4.17302	4.57987	6.02889	6.56582	6.36881	7.29271	8.46654	9.16947	11.8436	13.5343	16.6324	19.145	20.3606	20.1865	22.0768	24.0933	26.5768	30.1169	36.1193	31.3564	39.131	50.982	65.3939	75.2887	104.295	130.356	141.261	147.963	138.957	140.659	144.838	106.687	102.312	78.7264	83.3029
LSR-2	Gross Domestic Product (GDP)	3.68127	3.98312	4.43675	5.06406	5.5902	6.3047	6.74705	9.00533	10.6179	12.2549	11.8495	13.1674	16.0068	20.2454	27.3025	31.4907	36.6334	40.0098	40.9691	42.3714	46.8543	51.8387	58.4933	69.3611	73.61	84.9549	101.64	122.948	135.788	169.278	210.953	236.702	228.139	195.494	201.114	203.676	224.26	232.718	227.053	233.959
	Agricultural Gross Production (ADP)	0.859518	0.929997	1.03591	1.18238	1.30522	1.47205	1.6159	2.05938	2.41506	2.50256	2.36128	3.09914	3.7774	5.36318	8.42305	10.1103	12.4359	12.4843	11.8854	12.1111	13.2228	13.5261	15.777	18.2152	19.9726	22.3709	26.5728	33.9141	38.1724	47.2027	62.2916	71.9826	70.0295	69.026	70.816	68.7202	77.8062	78.3245	81.7816	88.7347
	Industrial Gross Production (IDP)	2.06549	2.23485	2.48937	2.84134	3.13655	3.53744	3.73621	4.8007	5.68412	6.5876	6.39186	6.35127	7.32091	8.19663	9.89125	10.8754	12.0712	13.5076	13.8585	14.995	16.6309	19.1445	22.1075	27.5468	25.8357	30.8537	37.6569	46.4463	53.781	70.0971	89.806	99.3863	90.7688	53.9668	52.0389	51.9261	56.406	59.6673	53.0785	54.8216
MN	Gross Domestic Product (GDP)	3.4559	3.74317	4.17036	4.76322	5.26785	5.93975	6.47245	7.88927	8.43959	9.71215	10.7556	12.3582	13.8247	18.9377	22.0938	27.3235	31.8371	32.6173	33.3393	35.1314	37.4454	41.2187	42.6474	50.6653	52.8067	60.2923	69.7735	83.6513	87.1518	110.926	134.315	148.467	155.432	153.15	160.866	167.684	167.284	168.29	142.213	150.901
	Agricultural Gross Production (ADP)	1.37094	1.48447	1.65378	1.88853	2.08753	2.35394	2.56435	2.84244	3.0394	4.14124	4.24979	4.71831	5.53145	8.05706	9.00502	11.0282	12.3238	10.5161	10.1778	10.1868	9.7837	11.0129	9.07649	12.2403	13.6924	15.1543	15.3625	19.2156	19.9872	24.1315	30.4966	35.6729	35.202	36.3729	38.4118	37.7857	37.1889	38.3563	42.333	47.6253
	Industrial Gross Production (IDP)	1.18901	1.28826	1.43538	1.63978	1.81453	2.04582	2.22997	2.97457	3.1835	3.02138	3.48946	4.03865	4.36876	5.80253	6.69278	8.29005	9.60602	10.351	10.3623	11.5015	12.5473	13.6537	15.5406	18.4417	14.2998	17.8002	23.3324	29.1162	31.4586	45.1095	55.3819	55.889	57.5322	50.8469	50.6464	52.4655	47.4626	43.9698	31.0955	34.0154
LSR-1	Gross Domestic Product (GDP)	4.72803	5.11571	5.69833	6.50402	7.17976	8.09743	8.78658	9.64184	11.1518	11.9434	11.5721	12.7736	15.2347	19.8254	26.1869	29.9462	34.5481	37.7259	38.7756	40.8557	45.4141	50.6057	56.408	66.6982	69.9523	80.7161	96.5138	115.179	125.686	152.577	188.363	208.71	208.192	191.657	199.864	204.404	231.358	236.5	215.102	223.357
	Agricultural Gross Production (ADP)	1.45011	1.56901	1.7477	1.99481	2.20207	2.48352	2.7418	2.38039	2.73627	2.83989	2.42536	3.22847	3.96418	5.74974	8.43374	10.0963	12.3445	12.3141	11.4742	11.7639	12.7857	13.1058	15.1167	17.7844	19.3985	21.8932	25.9205	32.1514	36.4733	41.9877	54.9899	62.2576	61.9661	65.0622	67.9442	66.4276	80.95	78.8523	82.1382	89.3424
	Industrial Gross Production (IDP)	2.24533	2.42944	2.70612	3.08874	3.40964	3.84544	4.11543	4.82201	5.60579	5.77151	5.8489	5.69651	6.3836	7.31063	8.86091	9.3887	10.1346	11.4058	11.9039	13.3509	14.8839	17.3021	19.5579	23.8902	21.0908	25.1504	30.5768	37.1972	42.762	56.0571	70.928	77.6166	73.7066	50.6216	50.45	50.7746	55.429	58.4252	43.643	46.165
WYR	Gross Domestic Product (GDP)	42.2507	45.7262	51.0401	58.2793	64.3941	72.6321	82.3579	97.727	104.237	124.754	144.724	160.109	207.878	297.478	336.889	387.177	456.476	475.188	534.468	717.004	753.943	741.974	802.183	897.358	993.503	1146.39	1297.18	1575.76	1537.93	2067.56	2632.61	2837.29	2972.28	2905.45	2330.4	2150.39	2190.19	2261.02	2024.53	1912.66
	Agricultural Gross Production (ADP)	6.4507	6.98519	7.83471	8.95394	9.91448	11.1856	12.3096	13.8427	14.6075	20.4706	20.8483	22.1334	32.631	50.1257	51.2737	63.7858	70.6419	57.0002	58.5019	53.0851	54.0778	63.3937	59.1311	74.4548	81.8976	92.3768	96.7235	121.03	131.621	158.217	208.704	242.782	255.327	268.665	279.658	273.367	274.033	281.538	309.688	346.685
	Industrial Gross Production (IDP)	30.8181	33.3485	37.1792	42.4429	46.8709	52.864	60.5713	71.0398	75.6867	88.383	105.18	116.703	149.702	207.588	237.644	259.475	307.653	326.394	374.971	558.988	581.562	548.293	595.861	656.239	725.59	842.27	953.163	1165.13	1052.71	1504.3	1926.77	2022.72	2078.01	1919.81	1284.25	1028.41	1010.64	1022.82	872.238	730.454
TWR	Gross Domestic Product (GDP)	5.00077	5.41082	6.02704	6.87921	7.59393	8.56453	11.3371	12.7421	14.4297	13.5857	15.3722	17.5068	21.8515	26.8898	31.0848	34.5008	38.5416	42.8847	44.3463	47.6215	51.6705	56.188	62.5273	71.9303	76.1425	85.7469	101.008	118.114	114.829	134.886	154.012	173.57	190.136	172.918	169.041	171.578	178.737	189.025	199.204	197.98
	Agricultural Gross Production (ADP)	0.615931	0.666436	0.742334	0.847294	0.935324	1.05487	1.34248	1.50954	1.70766	2.10077	2.08616	2.36709	2.95729	4.2178	5.0714	5.80688	7.06308	7.31483	7.32435	8.15923	8.90417	9.4427	14.6638	17.0042	19.23	21.6555	26.5004	31.5647	36.1071	40.7402	49.9298	60.4712	65.9625	70.5371	70.796	70.6554	67.3176	70.9955	75.1546	79.4955
	Industrial Gross Production (IDP)	3.10997	3.36498	3.74821	4.27817	4.72266	5.32627	7.10139	7.80766	8.84372	7.29455	7.60066	8.87376	12.297	14.3966	16.0364	16.7302	18.4251	19.5982	20.5647	22.8076	24.2581	26.6136	26.7458	31.822	27.9121	31.3434	36.4565	42.1058	40.9889	51.6498	55.6679	57.6809	61.1061	40.542	35.1559	34.1759	38.7022	40.6211	38.272	33.6712
CR	Gross Domestic Product (GDP)	1.73168	1.98376	2.2349	2.64158	3.19133	3.55986	3.54063	4.4153	4.6562	5.50874	6.09533	6.72173	8.04024	10.7484	12.203	15.6976	17.625	18.874	19.7449	21.318	21.905	24.7618	27.7918	33.5204	38.7709	43.7994	52.0236	64.2612	75.0404	91.6214	111.18	130.268	139.074	147.549	157.214	162.181	133.176	142.687	140.618	145.316
	Agricultural Gross Production (ADP)	0.681633	0.78049	0.879218	1.03893	1.25431	1.39926	1.35735	1.74956	1.68147	2.47747	2.62687	2.46953	3.16151	4.47016	4.83305	5.20035	7.01146	6.72558	6.43905	6.78843	5.77979	6.81239	7.34046	9.31358	11.3929	12.4385	14.6627	17.9668	18.8437	22.4944	27.0351	31.0976	32.9136	33.0714	33.9313	33.2954	33.1854	37.7615	41.1872	45.0022
	Industrial Gross Production (IDP)	0.592647	0.678851	0.764777	0.903891	1.09185	1.21796	1.24812	1.58574	1.76481	1.78953	1.9996	2.38375	2.698	3.31274	3.63534	4.62186	5.26458	5.65768	5.86774	6.35077	6.65059	7.47818	8.76581	11.0906	11.077	13.0651	15.9137	21.2296	26.8961	35.4189	45.3633	54.1791	57.1641	58.9674	62.191	64.139	39.2358	40.3804	34.5502	36.1828
HUR	Gross Domestic Product (GDP)	16.8339	18.2142	20.2886	23.1572	25.5631	28.8304	31.6122	38.1852	41.5281	50.6642	55.913	65.0103	75.7954	123.693	160.514	205.118	239.151	253.062	256.32	265.9	288.188	282.221	311.278	357.546	335.254	380.577	433.37	515.508	576.176	689.268	839.632	958.796	1079.18	1078.43	1151.29	1197.82	1219.58	1238.72	1023.9	1054.79
	Agricultural Gross Production (ADP)	8.15075	8.81909	9.82347	11.2124	12.3773	13.9593	15.0961	16.6995	18.0375	26.0617	28.0585	32.0531	35.5958	61.3809	74.2106	92.2745	98.6737	90.0989	77.6348	74.52	76.2306	78.759	82.4242	93.9943	102.341	111.026	123.731	144.786	165.429	205.922	270.982	321.689	366.423	359.394	382.668	387.989	361.724	358.385	383.225	419.635
	Industrial Gross Production (IDP)	4.70795	5.09399	5.67412	6.47639	7.14927	8.06304	9.02725	11.0988	12.167	12.3127	13.3218	15.6229	19.7709	26.8615	39.2398	50.0871	61.0131	65.5568	71.2002	76.2256	82.8493	79.0583	90.0818	105.317	87.5795	102.388	121.247	147.69	161.031	197.795	245.059	279.991	319.218	304.295	316.549	319.289	328.583	321.792	145.852	149.549
LM	Gross Domestic Product (GDP)	8.51424	9.21239	10.2616	11.7124	12.9293	14.5819	17.7644	21.8921	24.7406	26.484	27.8899	32.3559	33.6299	46.4274	55.4522	71.0617	80.0944	92.4367	96.738	106.435	117.666	126.443	141.274	162.705	168.138	192.569	228.638	273.952	329.947	395.676	474.585	498.215	548.636	571.019	600.907	630.528	674.913	663.026	464.748	463.724
	Agricultural Gross Production (ADP)	2.17791	2.3565	2.62487	2.996	3.30728	3.72999	4.59115	5.04722	5.70037	6.92627	5.97445	6.94634	6.05452	9.27668	10.8314	15.58	16.7461	16.0582	14.5156	16.0687	17.1825	15.6024	19.5941	22.8928	26.723	29.6983	34.9452	42.2429	47.5985	56.4592	68.0331	82.4011	87.861	91.3089	99.7506	102.092	81.9567	74.7893	81.4261	89.2932
	Industrial Gross Production (IDP)	4.24501	4.59309	5.11619	5.83957	6.44628	7.2702	8.83123	10.8656	12.2829	12.0806	13.1858	15.07	16.4976	19.2515	22.9205	27.2264	29.7463	35.1723	36.2443	43.1319	47.7855	51.6556	57.3788	67.1694	59.6504	68.6278	81.7305	100.763	125.049	158.361	195.115	206.178	209.896	217.468	219.894	227.217	226.867	212.345	101.691	102.078
TER	Gross Domestic Product (GDP)	9.10631	10.2246	12.2316	14.3664	17.0236	19.1509	21.7194	25.1414	26.3635	32.6778	33.5517	22.6178	27.9524	68.1717	38.4569	51.997	55.3425	58.5095	65.1462	69.9753	72.9203	86.3871	103.545	120.083	137.713	157.556	183.979	231.129	277.68	343.949	421.007	487.979	536.799	559.258	589.483	602.203	510.978	537.084	513.3	537.966
	Agricultural Gross Production (ADP)	4.43144	4.96894	5.95969	6.9962	8.27819	9.31681	9.82876	11.8051	10.1301	16.7593	16.1372	9.64764	12.3662	34.4632	17.524	19.392	25.4686	24.2669	25.9132	25.7774	23.0212	28.2278	34.5439	36.183	44.7674	46.2403	53.1893	66.5954	70.4016	84.2596	100.985	114.796	121.968	120.97	124.234	121.022	120.286	140.188	153.359	172.458
	Industrial Gross Production (IDP)	2.73098	3.05824	3.66376	4.2975	5.07499	5.71267	7.98352	8.70037	9.56114	10.4108	10.5414	7.0329	8.49115	20.2393	9.46709	12.5614	13.8324	15.6733	18.2513	20.869	22.2487	26.6879	33.1404	42.2916	40.6276	51.8737	61.699	78.6596	104.063	137.585	181.954	209.672	227.879	235.937	247.64	250.188	169.015	164.309	106.764	113.784
WKR	Gross Domestic Product (GDP)	7.09619	7.67806	8.55249	9.76173	10.7759	12.1532	13.1522	13.2142	15.3692	18.079	19.758	22.294	29.1279	40.5246	50.1769	63.8969	72.074	79.2606	84.4747	92.1351	101.926	114.412	129.491	155.071	162.607	186.003	220.076	281.545	331.333	412.404	446.254	453.351	431.162	421.518	437.541	454.947	489.83	510.851	432.098	417.684
	Agricultural Gross Production (ADP)	2.06912	2.23878	2.49375	2.84634	3.14206	3.54366	3.85086	2.73603	3.17012	4.44845	3.66038	4.40227	5.00125	7.96172	11.0911	14.9994	16.7937	17.0572	16.0299	16.5096	17.5641	18.6632	21.1618	26.4677	29.1183	31.6047	34.9509	42.2407	47.0861	49.7059	60.0869	66.6298	73.1418	77.0932	83.3876	81.4283	91.0812	89.6659	92.7345	101.326
	Industrial Gross Production (IDP)	3.35265	3.62756	4.04069	4.61201	5.09117	5.74189	6.17816	6.86546	8.02544	8.76812	10.4215	11.2453	15.4371	17.5551	20.759	25.3801	27.6457	30.5127	32.0082	36.6168	39.9366	45.8519	53.7926	67.1542	62.9978	73.7453	89.4392	127.55	160.812	215.775	221.947	205.949	163.086	141.505	137.004	139.077	144.109	152.863	118.328	108.109
SRY	Gross Domestic Product (GDP)	4.61131	4.98943	5.55766	6.34346	7.00252	7.89753	9.01084	11.0245	12.4876	14.6311	16.6696	19.3007	23.9776	35.1189	44.0833	69.9015	81.6359	89.3508	96.4857	109.293	121.975	134.149	153.817	182.508	198.531	227.03	264.359	311.111	343.161	396.305	458.764	492.7	542.575	575.757	618.661	655.666	673.387	678.828	568.292	561.652
	Agricultural Gross Production (ADP)	0.4142	0.448164	0.499203	0.569786	0.628985	0.709377	0.808414	0.876349	0.991903	2.13131	2.09073	2.3711	2.8186	3.93956	5.6527	15.5009	17.5818	18.9212	19.1392	19.3522	20.4125	21.8789	24.6506	30.5167	33.2685	34.8272	38.9917	43.9683	45.3645	47.1496	51.726	58.8393	68.3704	72.4151	77.3557	79.2733	69.445	62.581	67.5022	72.8919
	Industrial Gross Production (IDP)	2.66234	2.88065	3.20871	3.6624	4.04291	4.55964	5.21308	6.00972	6.80777	6.71192	7.56417	8.61517	11.0322	12.8246	15.9345	22.8177	26.0114	27.8134	30.669	38.6298	43.1992	47.6353	57.193	70.0092	69.9119	83.27	97.5004	116.292	123.632	149.403	177.333	176.658	188.05	190.508	198.343	201.827	194.327	180.794	121.224	122.76
SRT	Gross Domestic Product (GDP)	13.1508	14.2291	15.8496	18.0906	19.9702	22.5226	25.3321	31.6643	35.8767	42.9289	49.1164	56.9492	70.7508	104.928	132.397	214.457	251.067	274.619	297.195	337.369	376.869	414.553	476.023	565.421	615.89	704.581	819.888	965.035	1068.44	1233.09	1427.33	1530.96	1685.93	1796.73	1935.05	2052.95	2105.3	2119.87	1766.21	1744.14
	Agricultural Gross Production (ADP)	0.991571	1.07288	1.19506	1.36403	1.50575	1.69821	1.91004	2.24816	2.54725	6.05965	6.03946	6.78977	8.00439	11.1368	16.2847	47.6958	53.9682	58.2076	59.0151	59.4525	62.6152	67.1574	74.6993	92.7284	100.904	105.11	116.979	131.287	134.274	138.857	150.465	170.518	199.386	210.792	226.269	232.561	199.79	176.81	191.614	207.192
	Industrial Gross Production (IDP)	7.64325	8.26997	9.21181	10.5143	11.6067	13.0902	14.723	17.1304	19.4093	19.508	22.166	25.2379	32.1319	37.2798	46.8016	68.8072	78.698	84.1487	93.0649	117.997	132.262	145.822	176.481	216.344	217.353	259.377	303.678	362.569	386.309	465.863	554.217	551.424	586.753	600.245	626.758	638.164	612.593	568.382	379.291	385.079
LN	Gross Domestic Product (GDP)	21.8618	23.671	26.5409	30.3295	33.5751	37.8794	43.6443	51.1104	53.9749	65.6805	76.927	90.4269	121.3	168.621	206.623	237.23	275.54	291.656	331.232	447.481	473.814	459.527	505.717	566.155	634.243	743.264	852.717	1053.42	1048.01	1389.27	1772.41	1939.5	2037.62	1989.66	1620.98	1500.53	1473.68	1525.4	1263.83	1186.29
	Agricultural Gross Production (ADP)	2.39185	2.59513	2.96566	3.40048	3.79448	4.28506	5.01752	5.54934	5.53499	7.99718	8.49276	11.8153	18.3956	24.6525	32.1744	39.3996	39.7107	37.4626	37.3196	30.9306	34.7809	39.261	43.0448	48.2792	52.9606	58.8603	64.2419	79.9034	91.4338	110.926	145.428	166.782	184.583	188.293	224.087	192.288	169.25	173.642	188.424	211.01
	Industrial Gross Production (IDP)	17.7909	19.2563	21.5184	24.5752	27.166	30.6433	35.17	40.4634	43.0612	51.679	61.5677	70.2556	91.8743	125.459	149.32	163.643	193.747	204.57	238.011	356.802	371.636	348.666	379.905	422.319	484.518	570.231	647.444	795.934	719.862	1007.36	1283.01	1373.68	1414.14	1317.61	909.351	736.801	691.258	696.757	549.089	452.652
HLR	Gross Domestic Product (GDP)	10.0049	11.0138	13.5184	15.7432	18.2256	20.6219	26.3018	29.3716	30.5305	37.0395	37.6705	35.3935	43.4903	82.7817	71.9657	91.7009	92.3672	100.893	113.035	119.694	135.172	154.319	182.419	218.449	264.503	333.672	416.861	548.31	624.068	768.7	949.421	1100.94	1166.91	1148.05	1179.79	1191.81	1015.76	1022.05	677.553	704.229
	Agricultural Gross Production (ADP)	4.91097	5.40419	6.63544	7.72615	8.94022	10.1167	12.1385	13.6182	11.7259	18.35	17.3613	16.0922	20.3665	40.8845	33.1505	41.2283	37.9276	43.3239	46.7919	40.2358	45.0869	51.4132	59.9424	62.56	73.1862	76.1403	82.8025	106.059	117.119	139.617	168.214	186.279	194.655	193.813	224.804	193.677	146.984	160.446	173.063	198.852
	Industrial Gross Production (IDP)	3.25813	3.58322	4.40203	5.12423	5.92503	6.70582	9.92398	10.5292	11.4862	12.5286	12.7823	11.9281	14.2978	26.9997	22.6185	29.8363	31.9993	32.794	37.6323	45.863	51.7385	59.4276	71.8383	95.9314	117.333	167.288	213.11	273.586	291.917	375.641	461.537	526.722	550.041	527.167	524.142	509.925	353.247	313.681	136.272	138.155
LLR	Gross Domestic Product (GDP)	16.8348	18.3288	21.6057	24.9065	28.1398	31.8253	39.2569	48.2146	51.0964	58.7189	65.3837	81.5225	107.195	138.458	186.836	266.859	301.139	335.682	371.838	433.111	491.8	549.96	640.386	749.481	767.586	885.079	1067.93	1286.68	1448.53	1692.87	2010.69	2204.53	2432.09	2527.11	2649.76	2817.88	2899.25	3041	2437.66	2574.16
	Agricultural Gross Production (ADP)	2.71935	2.96909	3.58754	4.15274	4.73634	5.36263	6.87674	8.42927	7.33396	12.3012	12.0555	13.8005	17.2014	24.5813	34.1285	58.6328	63.959	70.6615	71.6845	70.9472	76.7311	82.8372	90.8021	105.906	110.243	114.633	133.16	149.762	155.628	168.901	188.74	210.294	232.199	238.207	1180.49	248.645	202.852	193.553	214.29	266.672
	Industrial Gross Production (IDP)	9.34596	10.1728	11.9651	13.7879	15.5643	17.601	21.5911	25.7494	28.0185	28.349	31.2501	40.4309	54.8924	62.7379	75.6592	100.625	109.221	119.745	133.744	168.803	193.772	221.486	269.856	325.491	317.249	381.096	473.209	572.665	638.701	768.24	930.029	985.755	1088.84	1101.23	960.283	1140.84	1121.52	1150.85	792.003	846.523
SRH	Gross Domestic Product (GDP)	10.9179	11.8194	13.2317	15.1163	16.7227	18.8651	21.2816	25.3322	27.1501	33.1639	37.9388	46.1064	58.4052	84.0114	109.618	138.694	160.278	171.392	185.425	221.965	239.577	239.491	266.803	306.556	329.84	384.956	446.258	546.02	576.171	719.981	890.206	987.405	1060.04	1057.13	999.614	993.738	977.889	995.39	794.109	778.631
	Agricultural Gross Production (ADP)	2.65757	2.87836	3.23627	3.70007	4.10083	4.62722	5.18663	5.68689	5.95914	8.87156	9.5305	12.342	15.3198	22.2895	29.9529	40.2635	41.8622	40.9835	38.1071	34.9722	37.3705	39.9244	43.0247	49.4794	54.2798	58.656	64.5665	77.0096	86.1332	102.804	130.18	150.823	169.863	170.144	181.175	180.723	157.937	156.049	167.885	185.018
	Industrial Gross Production (IDP)	6.42826	6.95788	7.77669	8.88171	9.81881	11.0758	12.5217	14.5682	15.704	18.0123	21.0781	24.7117	31.9173	42.3443	53.7924	63.2321	74.6952	78.9499	90.1816	125.06	132.358	127.383	142.377	163.703	179.352	214.641	248.376	305.706	291.331	389.005	486.155	524.12	547.047	517.961	419.991	375.77	346.904	336.153	220.305	196.534
LR	Gross Domestic Product (GDP)	17.1274	18.7468	23.1334	26.8698	30.8835	34.999	45.9174	55.7035	58.1858	63.4596	70.3366	88.6697	117.188	144.484	196.013	243.702	261.809	299.556	330.906	386.148	439.155	496.839	586.579	683.742	654.093	763.261	986.027	1238.65	1415.86	1684.58	2051.36	2282.9	2487.73	2431.58	2481.42	2602.1	2544.17	2679.06	1952.79	2118.05
	Agricultural Gross Production (ADP)	3.46182	3.78913	4.67576	5.43097	6.24224	7.07406	9.36502	11.322	9.25025	14.1375	13.9268	16.6692	21.1678	29.2034	40.3182	51.1645	54.1111	63.6997	64.0638	62.5693	69.5617	75.8583	82.6453	92.486	93.8029	99.4826	120.558	138.934	149.497	171.054	196.558	216.169	225.248	222.747	1940.72	218.285	148.008	156.017	174.731	233.915
	Industrial Gross Production (IDP)	9.95228	10.8933	13.4422	15.6133	17.9456	20.337	26.5396	31.9147	34.5346	34.5364	37.8577	47.8138	63.3736	83.956	92.1132	107.154	106.424	116.657	129.385	160.31	182.948	212.858	264.596	320.116	303.883	367.681	496.91	619.023	706.216	853.475	1048.26	1147.18	1255.01	1199.51	690.257	1192.07	1087.7	1116.79	759.084	810.331
MYR	Gross Domestic Product (GDP)	7.93893	8.5899	9.56817	10.921	12.0557	13.5965	15.2926	19.1152	21.6582	25.9155	29.6508	34.3793	42.7111	63.3436	79.9259	129.464	151.565	165.783	179.412	203.664	227.51	250.259	287.368	341.335	371.803	425.344	494.953	582.576	645.001	744.398	861.656	924.216	1017.77	1084.66	1168.16	1239.33	1270.93	1279.73	1066.23	1052.91
	Agricultural Gross Production (ADP)	0.598595	0.647678	0.72144	0.823445	0.908998	1.02518	1.15306	1.35718	1.53773	3.65811	3.64592	4.09887	4.83212	6.72312	9.83079	28.7932	32.5797	35.139	35.6264	35.8905	37.7998	40.5418	45.0947	55.9786	60.9143	63.4533	70.6184	79.2556	81.0591	83.8257	90.8332	102.939	120.366	127.252	136.595	140.393	120.61	106.737	115.674	125.078
	Industrial Gross Production (IDP)	4.6141	4.99245	5.56102	6.3473	7.00676	7.90231	8.88804	10.3413	11.7171	11.7766	13.3812	15.2357	19.3975	22.5052	28.2534	41.5378	47.5087	50.7992	56.1817	71.2326	79.8447	88.0302	106.539	130.603	131.213	156.582	183.325	218.877	233.208	281.234	334.572	332.886	354.213	362.358	378.363	385.249	369.812	343.123	228.972	232.466
UM	Gross Domestic Product (GDP)	8.90967	9.67489	11.1396	12.7897	14.3155	16.1723	20.4533	25.1172	28.6252	29.9144	31.4738	36.459	40.8895	53.6943	60.6557	70.3007	76.4657	86.1877	89.5053	96.6432	106.979	114.743	127.153	144.112	147.748	169.929	208.744	256.25	311.488	375.194	460.028	501.516	556.617	564.335	581.842	602.227	593.085	581.408	433.073	436.306
	Agricultural Gross Production (ADP)	2.25689	2.44798	2.78993	3.19747	3.56395	4.02419	5.05921	5.3547	6.2246	7.55589	6.70259	7.56797	6.1902	10.9963	11.807	14.4355	14.746	13.5662	13.1179	14.2293	15.5711	13.4896	17.1369	19.8398	22.6623	25.5566	30.7675	37.1561	41.9763	51.1525	62.258	74.8556	78.4354	80.54	114.937	87.0044	66.1229	62.7513	68.0912	76.6649
	Industrial Gross Production (IDP)	4.48662	4.87364	5.62907	6.4664	7.247	8.18822	10.3743	13.01	14.579	14.3852	15.1624	17.316	20.6747	25.86	26.1005	28.5595	30.6471	35.7433	36.123	41.463	46.1281	50.5217	55.4722	62.5373	55.3409	63.6282	81.0645	98.7427	127.691	160.169	205.203	233.208	246.749	248.784	236.19	248.919	205.095	189.746	117.16	116.103
YMR	Gross Domestic Product (GDP)	21.7812	23.8406	29.4191	34.1708	39.2751	44.5088	58.3939	70.5509	71.0426	80.2758	86.1019	114.692	160.107	183.743	264.08	346.196	382.534	429.635	491.554	586.533	680.11	771.341	905.906	1043.63	1033.15	1193.07	1449.18	1743.54	1992.4	2335.99	2823.36	3147.96	3512.4	3689.73	3808.71	4078.9	4299.96	4704.03	3828.93	4213.89
	Agricultural Gross Production (ADP)	6.17892	6.76313	8.34566	9.69361	11.1416	12.6263	16.5691	20.0672	17.4943	25.0235	24.2259	26.3828	33.1914	52.1245	68.3593	82.1918	86.1516	96.002	98.0715	93.342	104.066	113.159	122.23	133.687	131.829	137.141	167.23	182.009	189.149	215.401	250.048	274.015	286.094	285.25	2358.55	281.553	227.332	238.211	273.367	377.571
	Industrial Gross Production (IDP)	10.3423	11.3202	13.969	16.2252	18.6489	21.134	27.7207	33.9975	35.3933	36.3309	38.6307	58.8553	86.7555	87.2463	106.968	140.588	153.242	172.048	195.1	246.28	291.418	342.497	415.289	490.894	472.937	567.963	712.151	854.739	992.753	1189.73	1458.47	1602.69	1839.61	1914.18	1782.04	1975.57	2038.6	2227.81	1571.85	1714.95
UR	Gross Domestic Product (GDP)	7.42859	8.13095	10.0335	11.6541	13.395	15.18	19.9156	23.9762	26.4062	27.2008	29.7404	34.6934	45.6117	62.6665	67.7607	79.1839	85.2745	93.6042	99.2615	108.753	120.584	132.046	149.207	173.533	188.557	221.735	284.66	355.883	424.237	510.93	626.167	731.487	781.493	760.531	760.256	784.937	710.474	712.135	555.431	559.182
	Agricultural Gross Production (ADP)	1.58245	1.73207	2.13736	2.48258	2.85343	3.23366	4.24245	4.46936	4.30731	5.42636	5.71665	6.18403	6.74351	13.3493	11.9775	15.5479	16.4787	18.1075	19.2498	19.7061	20.9994	22.0753	24.9661	27.9437	29.7453	32.0759	38.503	42.6577	46.0151	52.6291	58.9911	65.3063	70.326	70.3898	277.521	68.3096	49.8939	53.488	56.6812	67.4494
	Industrial Gross Production (IDP)	4.16926	4.56345	5.63127	6.54081	7.51786	8.51967	11.1775	13.7859	15.1318	14.7859	15.7997	17.8733	23.6908	35.1713	32.5654	35.7906	37.389	40.4234	43.3333	48.9887	54.4131	59.8056	69.1433	84.0683	89.0696	108.709	144.79	180.707	221.103	277.369	343.964	405.826	427.137	409.677	305.282	388.96	301.061	278.559	173.412	166.013
HFR	Gross Domestic Product (GDP)	10.0724	11.0247	13.6044	15.8017	18.1621	20.5824	27.0033	32.7783	35.9646	39.3723	43.6271	50.6206	64.0776	84.9689	96.4562	114.626	124.956	139.702	149.12	165.797	179.289	199.55	229.81	267.744	279.801	336.546	436.935	553.442	652.834	789.077	971.796	1105.16	1238.28	1195.78	1211.65	1214.32	1075.76	1051.07	770.486	694.281
	Agricultural Gross Production (ADP)	2.60909	2.85577	3.52401	4.09319	4.70462	5.33155	6.9948	7.24682	6.66114	10.1505	10.1486	10.2551	11.9953	22.0099	20.1149	28.0972	26.866	33.9052	34.6333	34.3752	34.9366	37.633	40.5723	45.0992	47.9145	50.6863	61.2121	66.3816	71.6657	83.4071	97.0067	107.092	114.087	110.904	499.21	107.886	70.5519	74.973	81.6243	88.463
	Industrial Gross Production (IDP)	5.27429	5.77297	7.1238	8.27441	9.51043	10.7778	14.14	17.5031	19.1316	19.1796	21.1845	25.1564	32.5334	44.4932	40.2676	44.5811	48.1961	50.7418	54.9485	64.8169	69.5496	78.9914	96.5468	117.596	126.195	160.331	217.806	280.559	338.793	411.689	515.544	588.708	663.534	626.438	448.236	593.242	472.058	419.805	249.351	213.358
